# Supplementary material for: Assessment of Early Growth Response 1 in Tumor Suppression of Esophageal Squamous Cell Carcinoma
Source: J Clin Med. 2022 Sep 29;11(19):5792. doi: 10.3390/jcm11195792 (PMC9572560; doi:10.3390/jcm11195792)
Supplement: Supplementary file 1 [file jcm-11-05792-s001.zip]

Archive with 1 entries (1 files):
- jcm-1893356-supplementary.pdf
